# Supplementary material for: A Facile Strategy for Visualizing and Modulating Droplet-Based Microfluidics
Source: Micromachines (Basel). 2019 Apr 29;10(5):291. doi: 10.3390/mi10050291 (PMC6562635; doi:10.3390/mi10050291)
Supplement: Supplementary file 1 [file micromachines-10-00291-s001.zip]

Archive with 4 entries (3 files):
- supplementary-for publish/
- supplementary-for publish/Movie S1.avi
- supplementary-for publish/Movie S2.avi
- supplementary-for publish/Supplementary Material.docx
